# Supplementary material for: Determinants of antiretroviral therapy coverage in Sub-Saharan Africa
Source: PeerJ. 2015 Dec 8;3:e1496. doi: 10.7717/peerj.1496 (PMC4675103; doi:10.7717/peerj.1496)
Supplement: Supplemental Information 1 — Dataset—Excel file. [file peerj-03-1496-s001.xls]

## Sheet: Data
	Series Name		Prevalence of HIV, total (% of population ages 15-49)	Antiretroviral therapy coverage (% of people living with HIV)	Health expenditure, total (% of GDP)	Health expenditure per capita, PPP (constant 2011 international $, thousand)	GDP per capita, PPP (constant 2011 international $, thousand)	Nurses and midwives (per 1,000 people)	Physicians (per 1,000 people)
No.	Series Code		SH.DYN.AIDS.ZS	SH.HIV.ARTC.ZS	SH.XPD.TOTL.ZS	SH.XPD.PCAP.PP.KD	NY.GDP.PCAP.PP.KD	SH.MED.NUMW.P3	SH.MED.PHYS.ZS
Variables		Country Code	HIV	ART	HEY	HED	GDP	NUR	DOC
1	Angola	AGO	2.4	26	3.79897	0.355432	7.48801	1.66	0.166
2	Benin	BEN	1.1	34	4.55974	0.0816632	1.73331	0.771	0.059
3	Botswana	BWA	21.9	70	5.42947	0.851079	15.2466	2.844	0.336
4	Burkina Faso	BFA	0.9	37	6.40731	0.109146	1.63044	0.565	0.047
5	Burundi	BDI	1	40	8.01772	0.061833	0.74696	0.191	0.028
6	Cabo Verde	CPV	0.5	65	4.35316	0.279139	6.21049	0.557	0.306
7	Cameroon	CMR	4.3	22	5.10628	0.138433	2.73934	0.438	0.077
8	Central African Republic	CAF	3.8	14	3.91753	0.023646	0.584376	0.257	0.048
9	Chad	TCD	2.5	21	3.55684	0.0740085	2.02159	0.188	0.037
10	Congo, Dem. Rep.	ZAR	1.1	18	3.50737	0.0261914	0.783259	0.529	0.107
11	Congo, Rep.	COG	2.5	28	4.12072	0.241765	5.68023	0.824	0.095
12	Cote d'Ivoire	CIV	2.7	30	5.70304	0.171771	3.10747	0.483	0.144
13	Eritrea	ERI	0.6	51	3.03567	0.0362879	1.15732	0.583	0.05
14	Ethiopia	ETH	1.2	40	5.06267	0.0685348	1.33573	0.236	0.022
15	Gabon	GAB	3.9	56	3.81463	0.734679	18.6464	5.017	0.292
16	Gambia, The	GMB	1.2	31	5.95174	0.0987805	1.60813	0.568	0.038
17	Ghana	GHA	1.3	34	5.39045	0.214245	3.86403	0.926	0.096
18	Guinea	GIN	1.7	22	4.69425	0.0589235	1.21289	0.043	0.1
19	Guinea-Bissau	GNB	3.7	17	5.49682	0.0785142	1.36189	0.551	0.045
20	Kenya	KEN	6	41	4.47656	0.101381	2.70532	0.863	0.198
21	Lesotho	LSO	22.9	28	11.4767	0.296757	2.49361	0.623	0.049
22	Liberia	LBR	1.1	21	10.0261	0.0880068	0.849831	0.274	0.014
23	Madagascar	MDG	0.4	1	4.23358	0.0581351	1.36863	0.316	0.161
24	Malawi	MWI	10.3	46	8.33502	0.0902715	0.754982	0.283	0.019
25	Mali	MLI	0.9	30	7.14021	0.122309	1.58917	0.43	0.083
26	Mauritius	MUS	1.1	19	4.82152	0.863891	17.1458	3.734	1.057
27	Mozambique	MOZ	10.8	32	6.78957	0.0709769	1.06962	0.412	0.04
28	Namibia	NAM	14.3	52	7.73747	0.749369	9.27577	2.775	0.374
29	Niger	NER	0.4	30	6.54974	0.0602453	0.88681	0.137	0.019
30	Nigeria	NGA	3.2	20	3.876	0.217096	5.42269	1.605	0.395
31	Rwanda	RWA	2.9	66	11.1424	0.16176	1.42637	0.689	0.056
32	Sao Tome and Principe	STP	0.6	14	6.89855	0.20292	2.87576	1.867	0.491
33	Senegal	SEN	0.5	35	4.24943	0.0964015	2.17008	0.42	0.059
34	Sierra Leone	SLE	1.6	16	11.8441	0.228179	1.49465	0.166	0.022
35	South Africa	ZAF	19.1	42	8.93251	1.12125	12.4542	5.114	0.776
36	Sudan	SDN	0.2	7	6.53819	0.221455	3.26477	0.84	0.28
37	Swaziland	SWZ	27.4	49	8.43742	0.563855	6.47088	1.602	0.17
38	Tanzania	TZA	5	37	7.31143	0.125979	2.3647	0.436	0.031
39	Togo	TGO	2.3	30	8.6208	0.118932	1.34591	0.274	0.053
40	Uganda	UGA	7.4	38	9.76304	0.145814	1.62058	1.306	0.117
41	Zambia	ZMB	12.5	52	5.03094	0.191734	3.79954	0.784	0.066

## Sheet: Definition and Source
Code	Indicator Name	Long definition	Source
SH.DYN.AIDS.ZS	Prevalence of HIV, total (% of population ages 15-49)	Prevalence of HIV refers to the percentage of people ages 15-49 who are infected with HIV.	UNAIDS estimates.
SH.HIV.ARTC.ZS	Antiretroviral therapy coverage (% of people living with HIV)	Antiretroviral therapy coverage indicates the percentage of all people living with HIV who are receiving antiretroviral therapy.	UNAIDS estimates.
SH.XPD.TOTL.ZS	Health expenditure, total (% of GDP)	Total health expenditure is the sum of public and private health expenditure. It covers the provision of health services (preventive and curative), family planning activities, nutrition activities, and emergency aid designated for health but does not include provision of water and sanitation.	World Health Organization Global Health Expenditure database (see http://apps.who.int/nha/database for the most recent updates).
SH.XPD.PCAP.PP.KD	Health expenditure per capita, PPP (constant 2011 international $)	Total health expenditure is the sum of public and private health expenditures as a ratio of total population. It covers the provision of health services (preventive and curative), family planning activities, nutrition activities, and emergency aid designated for health but does not include provision of water and sanitation. Data are in international dollars converted using 2011 purchasing power p…	World Health Organization Global Health Expenditure database (see http://apps.who.int/nha/database for the most recent updates).
NY.GDP.PCAP.PP.KD	GDP per capita, PPP (constant 2011 international $)	GDP per capita based on purchasing power parity (PPP). PPP GDP is gross domestic product converted to international dollars using purchasing power parity rates. An international dollar has the same purchasing power over GDP as the U.S. dollar has in the United States. GDP at purchaser's prices is the sum of gross value added by all resident producers in the economy plus any product taxes and minu…	World Bank, International Comparison Program database.
SH.MED.NUMW.P3	Nurses and midwives (per 1,000 people)	Nurses and midwives include professional nurses, professional midwives, auxiliary nurses, auxiliary midwives, enrolled nurses, enrolled midwives and other associated personnel, such as dental nurses and primary care nurses.	World Health Organization's Global Health Workforce Statistics, OECD, supplemented by country data.
SH.MED.PHYS.ZS	Physicians (per 1,000 people)	Physicians include generalist and specialist medical practitioners.	World Health Organization's Global Health Workforce Statistics, OECD, supplemented by country data.
